# Supplementary material for: Force transmission by retrograde actin flow-induced dynamic molecular stretching of Talin
Source: Nat Commun. 2023 Dec 20;14:8468. doi: 10.1038/s41467-023-44018-z (PMC10733299; doi:10.1038/s41467-023-44018-z)
Supplement: Supplementary file 8 — Source Data [file 41467_2023_44018_MOESM8_ESM.xlsx]

## Sheet: Fig. 1g
	Speckle speed ratio
	xTalin1 speckle over FA		xTalin1 speckle out of FA			Vinculin speckle over FA		Vinculin speckle out of FA
	0.666445		0.891593			1.03975		0.91924
	0.655131		0.856307			0.890135		1.06713
	0.73036		0.995842			0.935804		0.843667
	0.986877		0.976277			0.847557		0.989067
	1.24243		1.14264			1.29083		0.973917
	1.1048		0.592349			0.841718		0.855195
	0.678985		1.05124			1.09356		0.972946
	0.901831		0.90997			1.01557		1.16865
	1.02953		1.21288			1.07302		1.04936
	0.898523		0.963863			0.770354		0.914616
	0.77545		1.15037			0.945213		0.982054
	0.869608		0.900075			0.799425		1.24276
	0.888782		0.898829			1.20029		0.752361
	1.02299		0.951617			1.00233		0.990997
	0.85939		0.914624			0.791059		0.996963
	0.836934		0.932762			1.1995		1.05071
	1.23428		1.09554			1.07474		0.780055
	0.807318		0.900369			1.06177		0.802054
	1.13258		0.731541			0.987314		1.04009
	0.887735		1.15882			1.07874		1.06174
	0.928647					1.05529		0.995157
average	0.911363		0.961375			0.999713		0.973749
stdev	0.171123		0.148741			0.142011		0.122047

## Sheet: Fig. 2b
	EGFP-xTalin1 (N-tag)			Trajectory (inset)					xTalin1-EGFP (C-tag)			Trajectory (inset)
	Time (s)	Displacement (nm)		x-axis (nm)	y-axis (nm)				Time (s)	Displacement (nm)		x-axis (nm)	y-axis (nm)
	0			127.265	47.888				0			94.4044	113.397
	0.1	19.5364		168.755	57.7345				0.1	7.49157		89.4737	84.7937
	0.2	23.5546		148.654	90.7398				0.2	26.4805		116.543	95.5192
	0.3	11.7957		156.717	73.7067				0.3	5.45792		94.8456	89.2743
	0.4	50.9829		118.87	63.516				0.4	15.2066		103.973	85.6581
	0.5	13.3183		158.346	86.4647				0.5	5.20157		93.9097	95.9552
	0.6	34.5011		91.1751	139.17				0.6	23.5441		66.7581	93.5506
	0.7	50.1287		108.356	91.226				0.7	27.9782		113.959	107.124
	0.8	30.1752		167.231	47.0888				0.8	33.226		57.3231	87.9145
	0.9	51.8053		207.615	43.9114				0.9	24.46		72.0479	75.9215
	1	3.14664		166.017	79.7245				1	44.3192		50.1086	110.994
	1.1	26.6073		182.461	99.5682				1.1	26.9877		75.0116	69.9802
	1.2	18.4849		181.454	89.8954				1.2	11.0829		85.6608	102.324
	1.3	19.8857		153.202	63.9345				1.3	15.2745		76.3067	86.0422
	1.4	13.6626		155.306	72.1209				1.4	11.8206		84.319	102.459
	1.5	6.80249		163.385	72.2274				1.5	10.5572		80.4457	88.3678
	1.6	48.1213		208.513	51.3389				1.6	16.731		106.914	93.9039
	1.7	12.7775		178.186	84.9257				1.7	21.9461		72.3461	79.5738
	1.8	18.8009		173.781	95.1342				1.8	19.9255		90.3403	72.3179
	1.9	18.0058		172.083	94.7839				1.9	31.6705		121.502	97.4678
	2	26.3852		171.673	103.379				2	36.8008		126.682	97.5517
	2.1	21.3828		163.64	56.3144				2.1	23.7688		112.975	99.2616
	2.2	45.5573		211.575	64.0734				2.2	29.1529		112.914	110.599
	2.3	39.2381		195.39	105.319				2.3	39.6163		129.029	100.42
	2.4	82.8936		217.779	143.513				2.4	48.1239		130.693	66.1373
	2.5	111.232		261.44	137.549				2.5	67.4528		147.084	128.596
	2.6	92.2277		237.816	137.48				2.6	86.5391		176.649	87.0428
	2.7	137.171		249.922	187.252				2.7	60.3883		141.216	124.66
	2.8	137.503		253.381	185.011				2.8	92.7044		173.953	52.3623
	2.9	154.129		252.281	206.278				2.9	93.4021		183.659	90.9448
	3	136.84		222.489	202.764				3	91.7981		181.991	95.9142
	3.1	140.15		275.496	167.142				3.1	68.8892		158.931	97.7971
	3.2	131.39		247.082	182.156				3.2	86.1048		176.366	93.1495
	3.3	123.022		223.009	187.276				3.3	78.2851		164.548	116.955
	3.4	137.683		271.15	168.413				3.4	56.1515		145.363	103.075
	3.5	128.8		258.444	168.924				3.5	134.233		224.469	89.4103
	3.6	169.722		291.009	194.158				3.6	107.657		196.401	74.2055
	3.7	181.504		291.155	210.553				3.7	120.763		211.025	93.2547
	3.8	195.947		319.642	201.311				3.8	122.659		212.592	101.269
	3.9	154.9		267.742	195.741				3.9	107.984		198.25	92.4551
	4	151.21		270.014	188.838				4	125.146		213.821	112.133
	4.1	142.042		256.367	188.437				4.1	112.549		202.54	100.104
	4.2	185.375		292.549	214.525				4.2	132.05		221.393	107.826
	4.3	167.638		290.275	191.898				4.3	149.681		239.535	103.344
	4.4	148.805		268.807	186.682				4.4	131.32		220.423	109.681
	4.5	247.896		360.788	233.052				4.5	166.192		252.684	127.459
	4.6	175.119		278.308	213.238				4.6	184.671		274.122	109.579
	4.7	163.146		291.124	184.256				4.7	179.467		269.143	106.775
	4.8	201.67		299.809	229.861				4.8	163.58		253.817	95.2808
	4.9	205.327		321.836	213.209				4.9	151.015		240.187	110.38
	5	215.348		295.382	250.865				5	189.246		277.986	116.226
	5.1	238.241		308.845	269.38				5.1	169.511		259.308	104.839
	5.2	247.694		322.46	270.863				5.2	189.129		279.089	102.995
	5.3	247.376		320.557	271.963				5.3	194.674		284.452	106.014
	5.4	249.039		317.614	276.317				5.4	172.664		262.93	91.8524
	5.5	260.279		309.285	295.828				5.5	198.457		288.646	86.7351
	5.6	237.299		311.445	266.265				5.6	209.034		298.374	111.888
	5.7	216.732		301.64	247.855				5.7	201.177		290.952	106.285
	5.8	232.92		303.438	266.726				5.8	200.837		288.284	125.773
	5.9	255.675		347.333	259.456				5.9	219.095		308.881	106.735
	6	265.521		345.302	274.876				6	201.121		288.408	126.733
	6.1	281.643		326.885	309.779				6.1	207.002		295.214	121.333
	6.2	252.523		308.658	286.955				6.2	224.557		311.11	132.905
	6.3	258.156		322.907	283.744				6.3	227.775		317.864	101.212
	6.4	277.88		324.464	306.876				6.4	229.577		318.395	117.987
	6.5	269.17		338.316	285.662				6.5	229.845		319.886	102.421
	6.6	268.14		323.062	295.989				6.6	260.818		350.626	107.686
	6.7	270.4		332.414	291.902				6.7	221.196		309.759	119.641
	6.8	246.281		332.545	260.471				6.8	261.16		351.124	104.801
	6.9	286.556		363.012	287.188				6.9	228.986		318.511	110.655
	7	250.146		351.397	247.333				7	255.409		345.513	101.327
	7.1	298.813		382.897	284.847				7.1	239.151		329.416	91.5361
	7.2	275.682		341.287	291.639				7.2	282.839		370.845	127.926
	7.3	274.052		363.128	269.653				7.3	264.327		354.544	97.3428
	7.4	307.793		351.14	324.61				7.4	290.048		379.842	108.778
	7.5	296.221		366.738	296.883				7.5	293.246		382.406	117.678
	7.6	306.886		387.334	291.864				7.6	275.163		365.137	104.923
	7.7	286.804		337.66	308.471				7.7	310.704		400.236	113.578
	7.8	297.997		384.39	282.104				7.8	285.42		375.307	106.941
	7.9	298.557		333.207	325.915				7.9	297.75		387.311	112.716
	8	292.728		350.667	305.97
	8.1	329.696		367.006	340.091
	8.2	307.112		372.54	306.314
	8.3	330.798		401.66	311.38
	8.4	331.543		401.104	312.983
	8.5	354.146		382.65	358.912
	8.6	392.517		410.344	385.999
	8.7	364.446		407.427	351.99
	8.8	366.274		403.097	358.095
	8.9	363.686		451.583	304.916
	9	391.973		431.247	367.645
	9.1	403.256		442.706	372.439
	9.2	376.784		430.076	347.93
	9.3	413.811		418.774	406.398
	9.4	382.357		431.127	354.642
	9.5	401.342		467.502	344.376

## Sheet: Fig. 2c
	EGFP-xTalin1 (N-tag)		xTalin1-EGFP (C-tag)
	Δx (nm)		Δx (nm)		p-value
	25.3294		28.694		0.00190422
	48.684		24.0187
	44.897		22.975
	69.8488		14.9836
	23.0419		50.2947
	76.7306		33.6925
	10.9403		33.9925
	66.4192		9.1216
	106.357		37.3777
	28.779		25.3266
	51.9227		47.5405
	12.614		12.6286
	99.5156		27.9314
	134.175		35.1657
	67.1576		40.465
	67.0268		15.7238
	61.5096		17.753
	26.26		33.7924
	42.2313		84.7281
	33.3667		58.7721
	11.511		26.0487
	42.1934		32.427
	40.6008		32.524
	54.661		48.1015
	101.74		39.7204
	42.1984		32.7702
	15.9832		29.4314
	85.1275		22.0436
	54.354		4.663
	29.6891
	45.284

## Sheet: Fig. 2d
	Flow speed (nm/s)
		No of speckles
	0-20	4
	20-40	6
	40-60	10
	60-80	6
	80-100	2
	100-120	2
	120-140	1
	Sum	31

## Sheet: Fig. 2e
	xTalin1-EGFP (C-tag)
	Speckle moving back-and-forth				Speckle flowing nearby (inset)
	x-position (nm)	y-position (nm)			x-position (nm)	y-position (nm)
	30.0116	75.4092			48.7242	149.045
	32.8681	101.038			43.1047	153.726
	11.829	78.1964			40.2787	175.287
	52.1523	103.232			42.8579	191.89
	43.8091	86.9111			81.5534	184.021
	44.5285	79.9616			14.2276	166.48
	47.083	69.1169			54.603	191.842
	44.277	90.9398			82.9217	180.394
	50.5995	43.0291			57.1812	218.986
	50.1521	70.9308			42.292	141.074
	30.7651	90.0619			31.9447	137.684
	58.2103	77.1202			25.251	175.316
	69.8447	51.8535			76.5385	162.511
	76.0157	63.5493			41.9135	115.495
	29.4814	58.0668			42.0637	172.094
	48.2911	78.2295			39.2169	118.103
	42.1208	63.3169			34.9905	106.515
	38.4338	47.6834			65.651	188.149
	43.6123	49.4686			85.2522	186.389
	40.0842	76.8672			35.1317	199.48
	62.7463	107.558			79.0425	163.117
	72.1631	38.9166			115.835	114.877
	37.3671	95.0984			101.295	164.985
	43.876	78.7458			102.175	160.227
	81.7211	72.7057			69.5315	150.324
	59.14	89.095			80.153	124.717
	38.268	50.915			87.5327	130.5
	43.2118	77.7118			96.4745	144.93
	62.3175	76.8292			75.0415	115.889
	36.449	40.4798			110.395	121.205
	57.9015	35.8942			88.2764	160.36
	75.4175	78.229			85.4335	168.497
	80.021	35.0527			96.2686	129.094
	65.1574	83.733			56.1097	116.377
	67.4955	51.0484			87.5486	131.875
	25.1361	81.4668			136.894	143.771
	75.0918	100.388			136.809	136.108
	69.0943	85.1573			91.0547	89.6175
	70.8178	70.339			122.042	87.6352
	74.7631	58.9915			144.043	133.456
	82.8173	73.9767			99.5803	98.0589
	77.1243	85.7633			87.8051	80.5581
	75.3989	87.0119			121.185	115.962
	103.504	59.399			120.367	74.5895
	83.0767	46.4305			118.765	150.198
	62.9296	76.3256			142.256	133.177
	82.7654	78.3021			167.534	153.269
	105.805	62.898			120.997	151.445
	85.192	54.9446			140.278	103.454
	124.477	43.4812			152.027	87.193
	73.7491	59.1358			124.579	113.232
	88.6155	81.895			106.906	104.998
	67.5813	37.606			112.967	95.3676
	95.319	67.5014			152.596	128.505
	94.3494	62.8855			145.028	134.653
	102.255	47.5865			130.645	133.521
	96.2436	46.5088			106.9	77.1386
	109.009	47.7121			142.437	97.9352
	110.206	48.255			97.1655	123.132
	109.811	82.1708			153.319	88.412
	91.0011	57.4311			201.445	111.785
	98.1137	66.267			84.0227	139.612
	139.003	62.6708			136.142	120.556
	117.308	25.6492			180.512	102.872
	89.2923	75.5912			126.345	117.876
	122.228	72.7464			183.125	114.734
	122.582	44.2919			166.707	108.713
	42.0284	67.5761			151.902	121.759
	42.0542	76.494			184.073	64.8643
	43.8661	71.7105			136.276	99.1124
	37.1192	76.1748			185.535	109.424
	37.5505	52.9131			173.523	105.389
	10.4856	83.1385			197.059	127.306
	28.2403	83.3787			193.11	52.2078
	36.8211	80.7252			165.823	68.3513
	63.8694	82.3084			166.082	66.22
	49.2332	79.7506			198.163	44.5491
	29.4509	62.1825			179.415	106.856
	71.3049	72.0421			216.222	80.056
	19.0567	83.1368			203.092	47.7944
	34.5316	68.9512			185.114	108.323
	44.2173	101.164			200.272	6.98132
	13.1703	69.3422			160.302	50.5618
	37.4496	90.8387			198.842	41.6252
	42.8362	75.7064			202.713	95.1588
	24.9476	65.9324			218.974	97.9929

## Sheet: Fig. 2f
	Time (s)	Displacement (nm)
	0
	0.1	25.7873
	0.2	18.3949
	0.3	35.5574
	0.4	17.9629
	0.5	15.214
	0.6	18.1941
	0.7	21.0879
	0.8	38.371
	0.9	20.6324
	1	14.6721
	1.1	28.2506
	1.2	46.2768
	1.3	47.5082
	1.4	17.3505
	1.5	18.4958
	1.6	17.1131
	1.7	28.9768
	1.8	29.2898
	1.9	10.1776
	2	45.8813
	2.1	55.7536
	2.2	21.0183
	2.3	14.2603
	2.4	51.7801
	2.5	32.1833
	2.6	25.8483
	2.7	13.3996
	2.8	32.3371
	2.9	35.5176
	3	48.3661
	3.1	45.4934
	3.2	64.2619
	3.3	36.1181
	3.4	44.7044
	3.5	7.77597
	3.6	51.5383
	3.7	40.2801
	3.8	41.12
	3.9	47.668
	4	52.8252
	4.1	48.237
	4.2	46.8469
	4.3	75.2157
	4.4	60.4621
	4.5	32.9308
	4.6	52.833
	4.7	76.8193
	4.8	58.853
	4.9	99.7155
	5	46.6669
	5.1	58.9617
	5.2	53.2969
	5.3	65.7844
	5.4	65.5454
	5.5	77.4155
	5.6	72.2628
	5.7	83.7118
	5.8	84.6671
	5.9	80.0856
	6	63.584
	6.1	68.713
	6.2	109.733
	6.3	100.482
	6.4	59.281
	6.5	92.2549
	6.6	97.6607
	6.7	14.3444
	6.8	12.0913
	6.9	14.3397
	7	7.14873
	7.1	23.7257
	7.2	21.0002
	7.3	8.16399
	7.4	8.63882
	7.5	34.5536
	7.6	19.7058
	7.7	13.2385
	7.8	41.4304
	7.9	13.4061
	8	7.88265
	8.1	29.4124
	8.2	17.9008
	8.3	17.1288
	8.4	12.828
	8.5	10.7449

## Sheet: Fig. 3b
	Actin flow speed (nm/s)
	Control siRNA		xTalin1+2 siRNA
	8.96		24.8
	5.37		24.8
	11.1		21.5
	13.8		25.7
	10.1		20.1
	9.9		6.95
	5.47		34.1
	14.3		12.3
	15.3		16.6
	16.3		19.5
	14.7		26.1
	11.5469		13.8
	13.3662		24.6
	10.6693		57
	8.93244		29.3
	17.0028		31.5242
	14.3294		19.1319
	13.0072		18.3684
	24.1032		22.686
	19.246		48.6743
	12.7163		18.3582
	14.9508		9.91739
	17.2317		14.5322
	14.8503		29.9543
	19.3705		32.0531
	11.9601		43.0226
	10.9		18.4454
	17.3		23.772
	14.7		51.223
	14.4		23.3332
	7.14		26.088
	19.4		29.3227
	11.9		52.2916
	11.2		54.188
	12.2		39.9546
	5.79		13.8
	6.41		16.2
	6.72		35.3
	5.03		28.6
	12.9		15.2
	8.83		27
	12.2		32
	7.95		18.1
	10.6		35.3
	18.1223		33.5
	11.6687		52.1
	14.9117		11
	14.1213		26.8
	19.7083		21.2
	16.5104		13.5
	17.6444		17.5
	10.0009		37.2
	9.73232		28.2
	19.7738		80.8
	12.6071		51
	11.8794		17.1
	8.04094		5.79
	22.8802		44.3
	15.1952		56.2915
	9.05215		42.175
	8.30467		23.9519
	14.2965		31.3701
	17.5902		23.912
	26.8038		18.5477
	6.20457		45.8233
	19.7704		28.3982
	26.0431		59.1626
	34.8686		24.6912
	13.1334		22.2222
	21.9677		29.9413
	12.5362		10.5664
	10.9432		26.208
	19.8097		10.1638
	11.3174		18.019
	18.1059		35.5658
	23.6256		26.1569
	23.938		21.292
	24.9221		24.8751
	26.5969		50.9744
	18.0529		45.7242
	16.5263		47.7872
	27.9534		27.5138
	18.5995		44.9254
	18.6584		20.6986
	27.7681		43.5008
	17.4141		69.3806
	19.6718		47.0671
	14.6245		69.3806
	21.6052		33.5485
	14.4359		42.8045
	26.6944		36.9672
	24.7123		37.531
	15.3589		39.8127
	36.209		19.583
	24.4517		49.0412
	22.6813		34.7002
	23.5052		30.0244
	30.865		47.0838
	13.2711		38.3631
	13.7997		40.1269
	13.8246		31.8669
	17.8408		17.1983
	16.6529		39.4108
	17.7485		38.0491
	15.2688		23.4332
	8.22535		34.2617
	19.7527		48.5476
	9.31135		36.3881
	19.9495		47.8492
	24.3868		29.5361
	12.6509		24.0287
	20.4393		47.4682
	16.0386		24.2215
	26.5269		40.3253
	24.7012		50.6573
	16.6989		53.9495
	12.8641		42.4561
	13.1005		36.612
	21.1493		21.8635
	18.3206		34.9305
	11.962		30.1492
	12.3886		20.8246
	15.8622		42.1167
	18.4381		33.9686
	28.0276		23.1726
	23.5099		11.3737
	14.7852		17.1477
	26.7488		26.102
	13.1536		28.6765
	14.99		20.5877
	13.3923		38.5277
	19.1563		17.6956
	14.1064		22.6749
	7.81997		32.1897
	11.2537		20.486
	46.1528		24.5093
	14.7946		51.1949
	23.9246		37.7373
	14.7946		41.9935
	16.2839		32.917
	18.7788		58.5526
	23.3414		56.7511
			75.9479
			33.8556
average	16.4279		32.2469
stdev	6.62812		14.3647

## Sheet: Fig. 3d
	SiMS behaviors (%)
	Flow	Stationary	F to S	S to F	Unclassified		No of total specles
WT	36.6667	49.3939	3.93939	6.66667	3.33333		330
ΔR1_R11	11.5016	78.9137	1.59744	1.59744	6.38978		313
Spectrin repeats_ΔR1_R11	10.6667	79.5556	0.888889	3.11111	5.77778		234
ΔR1_R3/ΔR9_R11	35.8974	52.5641	3.84615	4.2735	3.4188		225
Spectrin repeats_ΔR1_R3/ΔR9_R11	33.4146	60.2439	2.68293	2.43902	1.21951		410

## Sheet: Fig. 3e
	WT				ΔR1_R11				Spectrin repeats_ΔR1_R11				ΔR1_R3/ΔR9_R11				Spectrin repeats_ΔR1_R3/ΔR9_R11
	Expression of xTalin1-EGFP (molecule/um2)	Actin flow speed (nm/s)			Expression of xTalin1-EGFP (molecule/um2)	Actin flow speed (nm/s)			Expression of xTalin1-EGFP (molecule/um2)	Actin flow speed (nm/s)			Expression of xTalin1-EGFP (molecule/um2)	Actin flow speed (nm/s)			Expression of xTalin1-EGFP (molecule/um2)	Actin flow speed (nm/s)
	35.0529	15			80.4139	15.8736			591.63	40.07			113.398	24.7307			30.6236	8.26
	99.417	20.5			144.055	18.043			125.141	63.62			84.1647	6.93075			115.48	12.3
	104.589	10.5			147.012	23.8971			45.1355	31.03			20.4967	13.1			119.456	10.6
	39.069	9.9			177.878	37.6719			28.1075	21.83			295.177	20.0786			71.7708	13.2
	142.247	19.2			503.351	12.6886			27.8703	28.63			65.855	17.6266			27.1669	37.4
	125.516	8.4			110.794	17.2956			96.3775	25.6			34.7938	12.5661			54.0732	13.8
	54.3747	10.8			48.0081	20.4			15.4783	16.86			53.12	67.8			93.2674	12.4
	35.29	15.9			55.4487	31.2			16.2137	21.98			18.5239	38.4			40.1768	37.6
	22.5882	18.7			175.251	17.7			96.2383	23.47			80.7267	24.0342			1.13807	37.2
	114.432	14.4			160.892	53.5			164.816	27.48			23.4142	30			25.7099	12.4352
	51.3871	12.6			174.097	15.7			125.278	36.69			124.186	31.2487			22.4046	8.77628
	35.7668	5.9119			192.665	32			160.037	27.72			363.389	27.6			45.9636	50.4724
	31.6475	3.94297			244.683	30.5			16.0802	20.7338			195.301	11.973			12.5775	17.5871
	3.39535	7.22652			458.082	14.8			9.92097	19.1143			52.0372	9.987			91.7351	7.25562
	4.14992	39.2504			26.8353	23.7925			12.8629	11.8763			78.9925	12.4854			86.2068	18.7232
	1.49891	10.3157			7.32928	27.7707			65.2032	22.0343			18.5737	21.2007			121.519	23.5247
	4.66364	19.7162			34.8488	37.828			7.16428	29.1865			53.6453	8.80506			72.3251	29.8747
	80.806	16.5045			53.9808	22.0959			14.8491	26.616			85.0034	14.2318			142.502	30.9625
	33.3374	12.2249			44.1107	26.7231			38.1569	19.8812			47.3995	18.718			63.7588	35.0798
	124.273	12.4407			71.571	22.3334			7.23945	28.1942			42.8668	25.3526			60.8299	32.5701
	119.71	10.9212			20.6767	17.8049			10.326	19.727			85.4642	12.4915			104.359	44.2833
	26.2238	18.6875			50.6321	18.7481			1.68949	12.7564			33.4574	13.4044			11.1456	34.6506
	1.94408	23.4336			171.204	21.4724			37.6991	14.693			106.701	6.50541			52.6011	28.9785
	25.8521	6.64716			173.493	5.85975			81.5632	49.3561			31.0317	30.7303			30.0134	33.4786
	134.338	24.7003			128.339	27.171			45.2957	21.8139			61.2226	20.5467			24.4019	24.7849
	21.7473	36.8118			39.4299	21.4724			7.81978	17.4725			51.3542	21.9088			30.9001	30.503
	51.356	17.5855			18.944	35.3735			51.5896	52.5617			45.2427	18.5008			8.31232	54.6394
	84.4099	27.3291			39.5483	53.454			92.5537	30.8428			33.9289	30.4808			11.9392	31.7234
	5.43618	35.9414			170.364	38.0016			29.7996	42.7341			44.3516	52.7833			153.954	16.6612
	90.1009	20.5144			76.1311	23.4809			17.081	49.593			18.1511	37.9867			7.91966	42.9477
	18.3569	26.7485			422.151	13.6572			7.60173	32.9865			51.8604	39.5926			4.81557	46.5866
	84.2139	32.5023			396.066	13.4504			136.689	26.9901			132.944	32.2598			32.1445	7.2424
	38.9109	21.912			210.362	22.5837			55.7984	35.3353			119.369	43.6091			9.94568	29.8641
	220.101	28.4804			302.038	20.8854			417.843	24.9403			103.489	25.1091			16.7515	18.5448
	21.5305	28.6144			0.908942	16.9766			22.6153	29.0469			211.566	23.4538			57.2317	27.5294
	26.8997	14.9379			7.46357	35.8475			221.432	10.8301			49.1023	40.7501			111.644	11.4315
	24.5788	23.7873			13.3818	30.7158			5.42906	51.1995			2.64665	53.1358			39.2725	16.337
	3.40374	26.3904			18.299	48.4721			30.7581	16.0249			51.5679	22.0554			10.2268	28.2246
	101.061	10.8			4.9597	37.9103			53.474	8.49262			57.8388	26.7228			16.4578	29.5421
	88.624	18.8			4.7957	29.6236			45.7826	18.73			21.8968	9.19859			10.4622	15.6176
	189.76	13.6			3.81389	50.6826			300.326	43.6598			119.282	19.0166			34.9629	26.8025
	25.5546	17.4			18.3503	47.5131			36.761	15.0452			19.3729	22.901			62.9203	24.3425
	66.2546	15.4			4.40423	27.4757			5.01329	41.7395			22.8987	7.96549			113.627	30.0233
	24.1853	14.5			61.8096	26.2354			458.609	4.75317			13.3032	27.1401			17.8208	29.9955
	53.1552	6.39			39.2194	45.4961			2.56313	40.6238			7.20392	27.68			9.39544	23.4176
	34.5964	11.2			61.1868	39.605			48.8348	28.7614			11.4062	65.0653			68.249	23.7285
	70.7513	16.3			125.784	61.039			181.186	15.948			88.7803	27.4715			49.2837	44.507
	111.411	15.8			2.25607	34.4263			42.1463	39.624			16.3034	9.35013			145.563	16.0937
	62.7968	12.6			42.4091	8.65682			19.9508	16.6253			6.0201	24.0047			22.5626	55.1233
	71.8767	17.7			2.95062	42.0262			10.5795	22.2756			21.3115	78.4081			29.1082	41.6154
	166.042	12.9			72.4138	25.6876			15.651	11.1417			47.3345	17.3918			108.627	13.2875
	227.33	8.13			4.25778	44.2158			31.5555	12.2695			181.312	21.3537			29.043	5.4277
	2.90327	34.4			6.4371	25.5985			73.7248	27.638			148.942	27.4022			19.6475	21.0572
	0.703837	45.6713			4.28726	40.2029			7.3533	35.0148			37.8748	31.8201			71.5363	19.7668
	35.9628	13.3003			3.17362	34.0171			27.001	9.32801			24.2308	36.7527			8.00802	29.724
	6.7998	18.9002			14.1441	17.3581			18.1011	30.2093			4.1397	33.2305			82.7582	33.9215
	69.1961	23.7091			6.61168	31.7099			21.3391	33.8005			9.60382	20.5117			11.0235	39.4301
	28.6099	13.3477			28.3311	40.6185			34.2639	26.2218			4.47796	22.5059			149.272	18.3431
	14.2093	14.3992			133.834	30.9566			67.173	20.1757			2.26433	43.1674			16.6776	49.9152
	18.3085	22.1512			192.214	17.5551			17.0014	22.8195			52.7438	25.7684			4.83847	27.1992
	8.33265	12.0007			84.3219	32.5469			32.4468	21.0792			5.82811	14.795			88.6965	22.5362
	26.1958	14.9536			75.9079	33.7624			79.4852	25.8734			105.4	29.1272			11.5963	65.1958
	5.94582	21.9077			154.777	37.3094			43.4712	20.1078			195.028	18.6553			94.082	25.5494
	104.887	16.3194			5.20578	25.7642			18.2208	20.6188			8.97749	27.7493			8.93389	54.9814
	9.00695	49.0521			2.66625	31.1514			68.6935	42.6489			143.845	53.4951			396.668	2.50142
	5.88472	13.8976			25.3126	71.606			1.43959	25.0775			52.6636	50.2297			49.7009	8.1548
	2.68461	40.1839			2.17676	10.7885			1.72354	77.8065			223.544	21.4045			185.679	17.1162
	4.66315	23.6992			2.47014	73.2224			11.1367	26.7561			79.253	49.0527			69.7885	31.6705
	12.802	16.4619			6.02179	15.423							4.74286	29.2494			90.2023	19.9272
	3.4547	34.739			13.9476	15.3798							15.4386	58.2398			1.91559	19.4331
	13.0887	10.5881			6.99599	54.3873							96.0185	36.2496			3.06509	88.8507
	6.57788	33.4142			60.0148	16.4187							2.61198	35.5546			2.63325	21.2328
					191.427	31.6533							195.809	13.3579			118.955	18.8598
					37.3759	9.94295							67.2916	33.0954			203.437	21.6226
					28.969	42.5114							318.707	30.0007			116.169	37.9066
					125.99	8.8548							67.6028	38.9935			54.2736	36.5862
					250.848	31.3941							30.1207	31.2481			31.8963	45.6525
					2.77106	19.8798							286.554	2.86777			145.664	15.5992
													10.115	45.4617			197.49	14.4301
													145.38	20.4068			51.0198	19.4732
													198.378	38.3784			61.3118	21.4052
													41.6567	25.5913			3.90605	47.5438
													92.396	16.1945			3.75714	81.424
													164.769	14.4463
													186.371	42.8701
													4.78309	52.454

## Sheet: Fig. 3f
	Medium Expression							High Expression
	Actin flow speed (nm/s)							Actin flow speed (nm/s)
	WT	ΔR1_R11	Spectrin repeats_ΔR1_R11	ΔR1_R3/ΔR9_R11	Spectrin repeats_ΔR1_R3/ΔR9_R11			WT	ΔR1_R11	Spectrin repeats_ΔR1_R11	ΔR1_R3/ΔR9_R11	Spectrin repeats_ΔR1_R3/ΔR9_R11
	17.4	71.606	9.32801	31.2481	12.4352			20.5144	17.2956	30.8428	16.1945	19.9272
	6.64716	23.7925	28.63	30.7302	37.4			20.5	61.039	23.47	36.2496	7.25562
	14.9536	40.6185	21.83	13.4044	5.4277			10.8	8.8548	25.6	25.1091	12.4
	18.6875	42.5114	42.7341	30.4808	41.6154			10.5	27.171	63.62	29.1272	25.5494
	14.9379	37.828	16.0249	12.5661	33.4786			16.3194	30.9566	36.69	6.50541	44.2832
	13.3477	9.94295	12.2695	31.8201	8.26			15.8	18.043	26.9902	24.7307	13.2875
	3.94297	45.4961	21.0793	25.5913	30.503			14.4	23.8971	27.72	19.0166	11.4315
	12.2249	21.4724	26.2217	25.3526	45.6525			10.9212	37.3094	27.48	43.6092	30.0233
	11.2	53.454	15.0452	52.7832	7.24241			12.4407	53.5	15.948	31.2486	12.3
	15	8.65682	14.693	18.5008	26.8025			8.4	38.0016	10.8301	32.2598	37.9066
	15.9	26.7231	19.8812	17.3918	16.337			24.7002	21.4724	43.6598	53.4951	18.8598
	5.9119	20.4	39.624	18.718	37.6			19.2	5.85975	24.9403	20.4068	10.6
	13.3004	18.7481	20.1078	40.7501	50.4724			12.9	15.7	4.75317	27.4022	23.5247
	21.912	22.0959	31.03	21.9088	44.507			13.6	17.7	40.07	14.4463	30.9625
	9.9	31.2	21.8139	22.0554	8.1548			28.4804	37.6719		21.3537	16.0937
	17.5855	16.4187	18.73	39.5926	19.4732			8.13	31.6533		42.8701	15.5992
	12.6	39.605	28.7613	9.987	28.9785				17.5551		18.6553	18.3431
	6.39	26.2354	52.5617	50.2297	13.8				32		11.973	16.6613
	10.8	22.3334	8.49262	25.7684	36.5862				22.5837		13.3579	17.1162
	12.6	25.6876	35.3353	67.8	27.5294				30.5		38.3784	14.4301
	15.4	33.7624	22.0343	8.80506	32.5701				31.3941		23.4538	21.6226
	23.7091	23.4809	20.1757	26.7228	21.4052				20.8854		21.4045	2.50142
	16.3	15.8736	42.6489	20.5467	24.3425				13.4504		2.86777
	17.7	32.5469	27.638	17.6266	35.0798				13.6572		20.0786
	16.5045		25.8734	33.0954	23.7285				14.8		30.0007
	32.5023		49.3561	38.9935	31.6705				12.6886		27.6
	27.3291			12.4854	19.7668
	18.8			49.0527	13.2
				24.0342	29.8747
				6.93075	33.9215
				14.2318	18.7232
				12.4914	22.5362
				27.4715
		p-value							p-value
	WT vs.							WT vs.
	ΔR1_R11	7.40061e-05						ΔR1_R11	0.00213574
	Spectrin repeats_ΔR1_R11	0.000199267						Spectrin repeats_ΔR1_R11	0.00539018
	ΔR1_R3/ΔR9_R11	0.000114462						ΔR1_R3/ΔR9_R11	0.00107693
	Spectrin repeats_ΔR1_R3/ΔR9_R11	3.38694e-05						Spectrin repeats_ΔR1_R3/ΔR9_R11	0.163129

[truncated: 4 more sheets: Fig. S1c, Fig. S2, Fig. S3, Fig. S4]
